# Supplementary material for: Tensile fracture of a single crack in first-year sea ice
Source: Philos Trans A Math Phys Eng Sci. 2018 Aug 20;376(2129):20170346. doi: 10.1098/rsta.2017.0346 (PMC6107610; doi:10.1098/rsta.2017.0346)
Supplement: Fig. S7b [file rsta20170346supp9.zip]

Archive with 1 entries (1 files):
- rsta20170346_si_009.fig
